# Supplementary material for: Generation of adult hippocampal neural stem cells occurs in the early postnatal dentate gyrus and depends on cyclin D2
Source: EMBO J. 2023 Dec 20;43(3):1. doi: 10.1038/s44318-023-00011-2 (PMC10897295; doi:10.1038/s44318-023-00011-2)
Supplement: Supplementary file 2 — Source Data Fig. 1 [file 44318_2023_11_MOESM2_ESM.zip]

Archive with 43 entries (28 files):
- EMBOJ-2023-113564_SourceDataForFigure1/
- EMBOJ-2023-113564_SourceDataForFigure1/1A/
- EMBOJ-2023-113564_SourceDataForFigure1/1A/KO_36872_S3_rechts.tif
- EMBOJ-2023-113564_SourceDataForFigure1/1A/WT_36884_S4_rechts.tif
- EMBOJ-2023-113564_SourceDataForFigure1/1B/
- EMBOJ-2023-113564_SourceDataForFigure1/1B/Sholl_NSC complexity.xlsx
- EMBOJ-2023-113564_SourceDataForFigure1/1C/
- EMBOJ-2023-113564_SourceDataForFigure1/1C/Sholl_NSC length.xlsx
- EMBOJ-2023-113564_SourceDataForFigure1/1D/
- EMBOJ-2023-113564_SourceDataForFigure1/1D/KO_NSC_GFAP.tif
- EMBOJ-2023-113564_SourceDataForFigure1/1D/KO_NSC_GFP.tif
- EMBOJ-2023-113564_SourceDataForFigure1/1D/KO_NSC_merged.tif
- EMBOJ-2023-113564_SourceDataForFigure1/1D/KO_NSC_S100ß.tif
- EMBOJ-2023-113564_SourceDataForFigure1/1D/WT_NSC_GFAP.png
- EMBOJ-2023-113564_SourceDataForFigure1/1D/WT_NSC_GFP.png
- EMBOJ-2023-113564_SourceDataForFigure1/1D/WT_NSC_merged.png
- EMBOJ-2023-113564_SourceDataForFigure1/1D/WT_NSC_S100ß.png
- EMBOJ-2023-113564_SourceDataForFigure1/1E/
- EMBOJ-2023-113564_SourceDataForFigure1/1E/NSC types in adult SGZ.xlsx
- EMBOJ-2023-113564_SourceDataForFigure1/1F/
- EMBOJ-2023-113564_SourceDataForFigure1/1F/NSC types in adult SGZ_numbers.xlsx
- EMBOJ-2023-113564_SourceDataForFigure1/1G/
- EMBOJ-2023-113564_SourceDataForFigure1/1G/Proliferation NSC types in adult SGZ.xlsx
- EMBOJ-2023-113564_SourceDataForFigure1/1H/
- EMBOJ-2023-113564_SourceDataForFigure1/1H/MCM2+ cells in adult SGZ.xlsx
- EMBOJ-2023-113564_SourceDataForFigure1/1I/
- EMBOJ-2023-113564_SourceDataForFigure1/1I/NSA adult_primary neurosphere number.xlsx
- EMBOJ-2023-113564_SourceDataForFigure1/1J/
- EMBOJ-2023-113564_SourceDataForFigure1/1J/NSA adult_primary neurosphere size.xlsx
- EMBOJ-2023-113564_SourceDataForFigure1/1K/
- EMBOJ-2023-113564_SourceDataForFigure1/1K/NSA Adult_cell number.xlsx
- EMBOJ-2023-113564_SourceDataForFigure1/1L/
- EMBOJ-2023-113564_SourceDataForFigure1/1L/WT_NSC_D2.tif
- EMBOJ-2023-113564_SourceDataForFigure1/1L/WT_NSC_GFAP.tif
- EMBOJ-2023-113564_SourceDataForFigure1/1L/WT_NSC_GFP.tif
- EMBOJ-2023-113564_SourceDataForFigure1/1L/WT_NSC_merge.tif
- EMBOJ-2023-113564_SourceDataForFigure1/1M/
- EMBOJ-2023-113564_SourceDataForFigure1/1M/WT_NSC_D1.tif
- EMBOJ-2023-113564_SourceDataForFigure1/1M/WT_NSC_GFAP.tif
- EMBOJ-2023-113564_SourceDataForFigure1/1M/WT_NSC_GFP.tif
- EMBOJ-2023-113564_SourceDataForFigure1/1M/WT_NSC_merge.tif
- EMBOJ-2023-113564_SourceDataForFigure1/1N/
- EMBOJ-2023-113564_SourceDataForFigure1/1N/Cyclin D in adult NSCs.xlsx
