# Supplementary material for: Generation of adult hippocampal neural stem cells occurs in the early postnatal dentate gyrus and depends on cyclin D2
Source: EMBO J. 2023 Dec 20;43(3):1. doi: 10.1038/s44318-023-00011-2 (PMC10897295; doi:10.1038/s44318-023-00011-2)
Supplement: Supplementary file 2 — Source Data Fig. 1 [file 44318_2023_11_MOESM2_ESM.zip › EMBOJ-2023-113564_SourceDataForFigure1/1B/Sholl_NSC complexity.xlsx]

## Sheet: data
Adult_Sholl analysis of NSCs (number of intersections)
	WT1	WT2	WT3	WT4	WT5	WT6	WT7	WT8	WT9	WT10	WT11	WT12	WT13	WT14	WT15	WT16	WT17	WT18	WT19	WT20	WT21	WT22	WT23	WT24	WT25	WT26	WT27	WT28	WT29	WT30	WT31	WT32	WT33	WT34	WT35	WT36	WT37	WT38
Radius	Intersec.	Intersec.	Intersec.	Intersec.	Intersec.	Intersec.	Intersec.	Intersec.	Intersec.	Intersec.	Intersec.	Intersec.	Intersec.	Intersec.	Intersec.	Intersec.	Intersec.	Intersec.	Intersec.	Intersec.	Intersec.	Intersec.	Intersec.	Intersec.	Intersec.	Intersec.	Intersec.	Intersec.	Intersec.	Intersec.	Intersec.	Intersec.	Intersec.	Intersec.	Intersec.	Intersec.	Intersec.	Intersec.		MEAN	SEM
5	1	1	2	1	1	1	1	1	1	2	2	3	2	1	2	1	2	1	4	1	2	1	1	2	2	1	1	1	4	1	4	1	1	1	1	1	3	1		1.57895	0.149116
10	2	1	2	2	2	1	1	1	2	1	1	5	2	2	1	2	2	1	2	3	1	4	1	2	5	6	3	4	2	3	1	3	1	1	2	2	3	1		2.13158	0.207166
15	2	3	3	1	1	2	3	2	1	3	3	8	1	2	5	2	5	1	1	1	2	7	2	4	6	3	1	2	1	1	1	2	1	2	1	2	1	1		2.36842	0.285797
20	2	6	1	1	2	1	3	2	1	4	4	8	2	2	2	2	2	1	1	1	1	1	2	1	3	3	2	2	1	1	1	1	1	1	2	3	1	2		2.02632	0.239982
25	4	2	1	1	2	2	4	1	1	2	2	10	3	4	3	4	1	1	1	2	1	3	2	1	1	2	2	1	1	1	2	2	1	1	2	1	1	1		2.02632	0.267986
30	4	1	2	1	1	3	5	3	2	3	3	14	2	5	3	5	1	1	3	1	1	2	1	2	2	3	2	1	3	3	1	1	1	1	1	1	2	1		2.42105	0.370751
35	5	4	1	4	2	1	3	2	2	3	3	7	1	7	1	7	1	1	5	2	1	1	1	2	9	1	2	1	5	4	2	4	1	2	1	2	1	1		2.71053	0.343416
40	5	2	1	2	1	2	1	1	4	2	2	7	2	9	2	13	2	9	2	2	1	2	1	2	6	1	2	2	2	5	2	2	1	1	1	1	2	1		2.78947	0.438473
45	6	3	1	6	1	5	1	1	4	4	4	7	3	6	5	5	1	6	5	2	2	1	1	2	8	1	2	2	5	4	3	3	1	1	3	3	2	3		3.23684	0.320992
50	6	0	1	5	1	6	1	4	3	3	3	12	4	6	3	8	1	5	3	3	2	2	1	2	4	3	2	3	3	5	4	3	1	2	3	3	2	4		3.34211	0.362299
55	1	0	3	10	3	11	2	3	5	9	9	14	5	9	3	15	3	4	2	5	3	3	3	4	8	4	1	5	2	3	1	1	5	3	7	3	4	5		4.76316	0.575006
60	0	0	3	7	3	9	3	3	9	7	7	11	2	15	7	5	7	6	2	7	2	1	2	3	13	2	2	7	2	4	2	6	6	7	6	3	5	5		5.02632	0.553647
65	0	0	4	14	4	6	4	4	6	9	9	6	7	10	7	7	3	7	3	9	3	4	3	3	10	3	1	5	3	5	1	4	9	8	8	4	6	6		5.39474	0.495412
70	0	0	5	6	6	10	4	7	5	18	18	10	9	4	7	0	2	9	0	9	4	6	3	4	12	4	3	8	0	5	2	9	11	7	3	3	5	1		5.76316	0.715043
75	0	0	4	7	5	5	7	6	3	9	9	4	10	0	3	0	3	8	0	8	6	5	2	3	12	6	4	8	0	3	1	11	8	8	4	4	8	4		4.94737	0.538619
80	0	0	3	4	6	6	8	5	0	8	8	3	9	0	8	0	9	9	0	12	7	7	4	2	14	3	4	7	0	3	0	7	1	9	8	5	10	4		5.07895	0.61209
85	0	0	10	2	13	4	4	5	0	8	8	1	3	0	10	0	7	2	0	7	10	9	1	0	10	3	7	12	0	6	0	4	0	16	6	4	7	0		4.71053	0.715514
90	0	0	9	0	6	5	0	7	0	4	4	1	6	0	9	0	0	2	0	5	6	7	2	0	11	6	8	14	0	8	0	0	0	0	1	5	6	0		3.47368	0.621723
95	0	0	6	0	6	5	0	4	0	3	3	1	6	0	0	0	0	3	0	1	6	4	2	0	7	7	10	0	0	3	0	0	0	0	4	2	7	0		2.36842	0.459484
100	0	0	6	0	6	0	0	8	0	0	0	1	0	0	0	0	0	2	0	3	0	7	1	0	10	9	14	0	0	7	0	0	0	0	0	10	4	0		2.31579	0.618705
105	0	0	2	0	6	0	0	5	0	0	0	0	0	0	0	0	0	0	0	1	0	7	0	0	7	10	2	0	0	12	0	0	0	0	0	8	0	0		1.57895	0.520739
110	0	0	0	0	0	0	0	0	0	0	0	0	0	0	0	0	0	0	0	0	0	0	0	0	4	0	0	0	0	7	0	0	0	0	0	3	0	0		0.368421	0.221276
115	0	0	0	0	0	0	0	0	0	0	0	0	0	0	0	0	0	0	0	0	0	0	0	0		0	0	0	0	0	0	0	0	0	0	2	0	0		0.0540541	0.0540541
	KO1	KO2	KO3	KO4	KO5	KO6	KO7	KO8	KO9	KO10	KO11	KO12	KO13	KO14	KO15	KO16	KO17	KO18	KO19	KO20	KO21	KO22	KO23	KO24	KO25	KO26	KO27	KO28	KO29	KO30	KO31	KO32	KO33	KO34	KO35	KO36
Radius	Intersec.	Intersec.	Intersec.	Intersec.	Intersec.	Intersec.	Intersec.	Intersec.	Intersec.	Intersec.	Intersec.	Intersec.	Intersec.	Intersec.	Intersec.	Intersec.	Intersec.	Intersec.	Intersec.	Intersec.	Intersec.	Intersec.	Intersec.	Intersec.	Intersec.	Intersec.	Intersec.	Intersec.	Intersec.	Intersec.	Intersec.	Intersec.	Intersec.	Intersec.	Intersec.	Intersec.				MEAN	SEM
5	1	1	2	2	2	2	1	1	1	2	3	8	4	1	1	6	4	4	2	1	4	7	1	6	1	3	1	1	1	1	2	2	2	6	2	1				2.5	0.324893
10	6	3	7	3	5	3	20	16	4	4	8	5	13	4	5	5	4	5	15	8	4	14	9	10	5	10	8	17	28	8	5	5	14	6	10	14				8.61111	0.937133
15	3	2	22	9	7	6	34	9	3	4	4	4	15	9	3	5	4	1	17	13	1	12	17	13	11	13	14	18	21	6	1	3	12	7	13	21				9.91667	1.23916
20	4	1	12	13	7	7	34	9	2	4	5	7	16	5	3	13	3	4	17	8	1	9	14	10	7	9	13	11	14	5	2	8	17	7	24	17				9.5	1.13983
25	4	2	10	13	6	16	43	10	1	3	5	9	6	0	2	7	4	2	17	17	1	13	19	12	3	17	12	15	18	9	3	10	19	13	11	7				9.97222	1.35371
30	6	5	7	19	6	6	43	3	1	6	9	9	6	0	4	8	8	3	7	9	1	6	20	10	6	17	11	11	13	6	2	9	19	13	6	15				9.16667	1.28452
35	6	9	10	13	3	8	42	2	2	4	7	9	11	0	2	12	9	2	10	12	3	8	21	14	5	12	14	7	17	12	3	8	14	11	2	12				9.33333	1.23892
40	6	13	8	13	7	12	43	3	3	4	5	9	4	0	1	4	7	3	5	16	5	6	0	6	3	12	7	4	9	13	2	7	11	6	0	10				7.41667	1.22369
45	6	9	7	16	11	12	23	6	3	5	10	12	4	0	5	15	5	6	12	14	8	6	0	6	0	9	18	11	11	0	1	5	6	7	0	10				7.75	0.903586
50	10	12	14	12	8	9	12	5	4	5	9	8	7	0	5	17	10	4	10	15	12	8	0	12	0	9	8	0	0	0	2	9	0	3	0	4				6.75	0.823634
55	6	6	11	14	11	14	7	5	3	2	13	15	10	0	6	11	10	3	4	11	11	2	0	2	0	7	13	0	0	0	2	4	0	1	0	12				6	0.847967
60	4	7	17	20	11	14	0	2	7	0	7	16	6	0	4	0	8	7	2	9	11	0	0	1	0	0	0	0	0	0	0	2	0	0	0	0				4.30556	0.950204
65	5	5	13	15	0	12	0	2	10	0	11	13	8	0	10	0	7	8	0	0	0	0	0	1	0	0	0	0	0	0	0	2	0	0	0	0				3.38889	0.821611
70	7	0	6	13	0	12	0	0	7	0	0	14	0	0	11	0	6	6	0	0	0	0	0	1	0	0	0	0	0	0	0	0	0	0	0	0				2.30556	0.715829
75	5	0	8	0	0	12	0	0	8	0	0	12	0	0	7	0	2	5	0	0	0	0	0	0	0	0	0	0	0	0	0	0	0	0	0	0				1.63889	0.578933
80	6	0	5	0	0	0	0	0	6	0	0	6	0	0	14	0	0	0	0	0	0	0	0	0	0	0	0	0	0	0	0	0	0	0	0	0				1.02778	0.480552
85	11	0	11	0	0	0	0	0	8	0	0	2	0	0	11	0	0	0	0	0	0	0	0	0	0	0	0	0	0	0	0	0	0	0	0	0				1.19444	0.548909
90	7	0	2	0	0	0	0	0	4	0	0	0	0	0	0	0	0	0	0	0	0	0	0	0	0	0	0	0	0	0	0	0	0	0	0	0				0.361111	0.225912
95	0	0	0	0	0	0	0	0	0	0	0	0	0	0	0	0	0	0	0	0	0	0	0	0	0	0	0	0	0	0	0	0	0	0	0	0				0	0
100	0	0	0	0	0	0	0	0	0	0	0	0	0	0	0	0	0	0	0	0	0	0	0	0	0	0	0	0	0	0	0	0	0	0	0	0
105	0	0	0	0	0	0	0	0	0	0	0	0	0	0	0	0	0	0	0	0	0	0	0	0	0	0	0	0	0	0	0	0	0	0	0	0
110	0	0	0	0	0	0	0	0	0	0	0	0	0	0	0	0	0	0	0	0	0	0	0	0	0	0	0	0	0	0	0	0	0	0	0	0
115	0	0	0	0	0	0	0	0	0	0	0	0	0	0	0	0	0	0	0	0	0	0	0	0	0	0	0	0	0	0	0	0	0	0	0	0
