# Supplementary material for: Generation of adult hippocampal neural stem cells occurs in the early postnatal dentate gyrus and depends on cyclin D2
Source: EMBO J. 2023 Dec 20;43(3):1. doi: 10.1038/s44318-023-00011-2 (PMC10897295; doi:10.1038/s44318-023-00011-2)
Supplement: Supplementary file 2 — Source Data Fig. 1 [file 44318_2023_11_MOESM2_ESM.zip › EMBOJ-2023-113564_SourceDataForFigure1/1C/Sholl_NSC length.xlsx]

## Sheet: data
Adult_Sholl analysis RGL length
		cell 1	cell 2	cell 3	cell 4	cell 5	cell 6	cell 7	cell 8	cell 9	cell 10
WT	1	55.671	60.931	106.098	85.793	110.142	99.747	87.955	106.464	79.906
	2	89.055	97.593	103.993	99.367	73.464	92.289	65.197	85.248	85.248	67.216
	3	107.85	97.133	106.712	102.015	83.382	116.307	109.616	106.343	92.768	65.437
	4	112.678	85.045	91.804	80.52	87.74	97.586	115.004	103.654	84.849
KO	1	92.368	70.095	94.882	72.279	64.434	75.522	58.46	65.472	90.515	59.584
	2	68.461	87.861	66.214	20.198	85.693	58.026	75.032	79.148
	3	60.638	62.52	60.984	58.682	36.755	70.646	46.565	57.872
	4	57.89	45	48.467	44.638	64.74	68.173	48.66	55.614	35.752	59.467
									WT	Mean	92.0479
										SD	15.7203
										SEM	2.55017
									KO	Mean	62.9808
										SD	16.4062
										SEM	2.73437
