# Supplementary material for: Generation of adult hippocampal neural stem cells occurs in the early postnatal dentate gyrus and depends on cyclin D2
Source: EMBO J. 2023 Dec 20;43(3):1. doi: 10.1038/s44318-023-00011-2 (PMC10897295; doi:10.1038/s44318-023-00011-2)
Supplement: Supplementary file 2 — Source Data Fig. 1 [file 44318_2023_11_MOESM2_ESM.zip › EMBOJ-2023-113564_SourceDataForFigure1/1E/NSC types in adult SGZ.xlsx]

## Sheet: data
Percentage of α, β, and Ω-type NSCs among all NSCs in adult SGZ
KO	α	Ω	β		WT	α	Ω	β
1	4.7619	80.9524	14.2857		1	92.0398	2.48756	5.47264
2	6.45161	92.4731	1.07527		2	89.0547	1.49254	9.45274
3	8.57143	77.1429	14.2857		3	83.4483	3.44828	13.1034
4	8.88889	73.3333	17.7778		4	85.4626	8.37004	6.1674
Mean	7.16846	80.9754	11.8561		Mean	87.5013	3.9496	8.54906
SEM	0.967539	4.1361	3.68667		SEM	1.90601	1.52661	1.74871
