# Supplementary material for: Generation of adult hippocampal neural stem cells occurs in the early postnatal dentate gyrus and depends on cyclin D2
Source: EMBO J. 2023 Dec 20;43(3):1. doi: 10.1038/s44318-023-00011-2 (PMC10897295; doi:10.1038/s44318-023-00011-2)
Supplement: Supplementary file 2 — Source Data Fig. 1 [file 44318_2023_11_MOESM2_ESM.zip › EMBOJ-2023-113564_SourceDataForFigure1/1F/NSC types in adult SGZ_numbers.xlsx]

## Sheet: data
Number of α, β, and Ω-type NSCs among all NSCs in adult SGZ
KO	α	Ω	β		WT	α	Ω	β
1	10	170	30		1	1790	30	190
2	30	430	5		2	2720	110	430
3	15	135	25		3	1235	25	190
4	20	165	40		4	1940	190	140
Mean	18.75	225	25		Mean	1921.25	88.75	237.5
SEM	4.26956	68.7689	7.3598		SEM	306.393	38.9645	65.2399
