# Supplementary material for: Generation of adult hippocampal neural stem cells occurs in the early postnatal dentate gyrus and depends on cyclin D2
Source: EMBO J. 2023 Dec 20;43(3):1. doi: 10.1038/s44318-023-00011-2 (PMC10897295; doi:10.1038/s44318-023-00011-2)
Supplement: Supplementary file 2 — Source Data Fig. 1 [file 44318_2023_11_MOESM2_ESM.zip › EMBOJ-2023-113564_SourceDataForFigure1/1G/Proliferation NSC types in adult SGZ.xlsx]

## Sheet: data
Proportion of α, β, and Ω-type NSCs in proliferating (Ki67+) NSCs
	number						number
KO	nº Ki67+ NSCs	α	Ω	β		WT	nº Ki67+ NSCs	α	Ω	β
1	no RGL	-	-	-		1	16	16	0	0
2	1	1	0	0		2	15	15	0	0
3	no RGL	-	-	-		3	5	5	0	0
4	5	5	0	0		4	8	7	1	0
	percentage						percentage
KO		α	Ω	β		WT		α	Ω	β
1		-	-	-		1		100	0	0
2		100	0	0		2		100	0	0
3		-	-	-		3		100	0	0
4		100	0	0		4		87.5	12.5	0
Mean		100	0	0		Mean		96.875	3.125	0
SEM		0	0	0		SEM		3.125	3.125	0
