# Supplementary material for: Generation of adult hippocampal neural stem cells occurs in the early postnatal dentate gyrus and depends on cyclin D2
Source: EMBO J. 2023 Dec 20;43(3):1. doi: 10.1038/s44318-023-00011-2 (PMC10897295; doi:10.1038/s44318-023-00011-2)
Supplement: Supplementary file 2 — Source Data Fig. 1 [file 44318_2023_11_MOESM2_ESM.zip › EMBOJ-2023-113564_SourceDataForFigure1/1H/MCM2+ cells in adult SGZ.xlsx]

## Sheet: data
Adult_number MCM2+ cells in SGZ
		total # MCM2+ cells
WT		2472
		2154
		3180
		3012
		2250
KO		228
		276
		246
		330
		174
WT	Mean	2613.6
	SD	459.08
	SEM	205.307
KO	Mean	250.8
	SD	57.7685
	SEM	25.8349
