# Supplementary material for: Generation of adult hippocampal neural stem cells occurs in the early postnatal dentate gyrus and depends on cyclin D2
Source: EMBO J. 2023 Dec 20;43(3):1. doi: 10.1038/s44318-023-00011-2 (PMC10897295; doi:10.1038/s44318-023-00011-2)
Supplement: Supplementary file 2 — Source Data Fig. 1 [file 44318_2023_11_MOESM2_ESM.zip › EMBOJ-2023-113564_SourceDataForFigure1/1I/NSA adult_primary neurosphere number.xlsx]

## Sheet: info
Neurosphere assay
Adult
Primary passage	10-11th day

## Sheet: data
Adult_NSA primary neuropshere number
		number (all >20µm)
WT	NSA_E003 (NP029)	205
	NSA_E003 (NP030)	201
	NSA_E003 (NP031)	173
	NSA_E003 (NP047)	103
	NSA-E003-NP051	90
	NSA-E003-NP055	76
	NSA-E003-NP056	73
	NSA-E003-NP058	66
KO	NSA_E003 (NP028)	70
	NSA_E003 (NP032)	30
	NSA_E003 (NP033)	35
	NSA-E003-NPO50	52
	NSA-E003-NPO54	45
	NSA-E003-NP057	45
WT	Mean	123.375
	SD	59.4665
	SEM	21.0246
KO	Mean	46.1667
	SD	14.0772
	SEM	5.74698
