# Supplementary material for: Generation of adult hippocampal neural stem cells occurs in the early postnatal dentate gyrus and depends on cyclin D2
Source: EMBO J. 2023 Dec 20;43(3):1. doi: 10.1038/s44318-023-00011-2 (PMC10897295; doi:10.1038/s44318-023-00011-2)
Supplement: Supplementary file 2 — Source Data Fig. 1 [file 44318_2023_11_MOESM2_ESM.zip › EMBOJ-2023-113564_SourceDataForFigure1/1J/NSA adult_primary neurosphere size.xlsx]

## Sheet: info
Neurosphere assay
Adult
Primary passage	10-11th day

## Sheet: data
Adult_NSA primary neuropshere size
		mean size (all >20µm)
WT	NSA_E003 (NP029)	44.7805
	NSA_E003 (NP030)	41.9154
	NSA_E003 (NP031)	41.9075
	NSA_E003 (NP047)	42.8155
	NSA-E003-NP051	42.7778
	NSA-E003-NP055	49.8684
	NSA-E003-NP056	51.2329
	NSA-E003-NP058	56.5152
KO	NSA_E003 (NP028)	34.7857
	NSA_E003 (NP032)	38.1667
	NSA_E003 (NP033)	36.7143
	NSA-E003-NPO50	41.7308
	NSA-E003-NPO54	40
	NSA-E003-NP057	39.7778
WT	Mean	46.4766
	SD	5.43194
	SEM	1.92048
KO	Mean	38.5292
	SD	2.50644
	SEM	1.02325
