# Supplementary material for: Generation of adult hippocampal neural stem cells occurs in the early postnatal dentate gyrus and depends on cyclin D2
Source: EMBO J. 2023 Dec 20;43(3):1. doi: 10.1038/s44318-023-00011-2 (PMC10897295; doi:10.1038/s44318-023-00011-2)
Supplement: Supplementary file 2 — Source Data Fig. 1 [file 44318_2023_11_MOESM2_ESM.zip › EMBOJ-2023-113564_SourceDataForFigure1/1K/NSA Adult_cell number.xlsx]

## Sheet: info
Neurosphere assay
Adult
Primary passage	10-11th day
subsequent passages	every 7 days

## Sheet: data
Adult_NSA repeated passaging cell numbers
				Total Cell counts at different passages (P)
			P0	P1	P2	P3	P4	P5	P6	P7
KO	NP050		40000	30000	25000	5000	0
	NP052		50000	35000	30000	10000	0
	NP054		72500	60000	5000	10000	0
	NP057		70000	50000	5000	0
WT	NP051		90000	77000	120000	150000	170000	225000	600000	2890000
	NP053		90000	60000	85000	120000	160000	250000	815000	4200000
	NP055		110000	80000	110000	140000	155000	345000	1160000	4500000
	KO	Mean	58125	43750	16250	6250	0
		SD	15728.8	13768.9	13149.8	4787.14	0
		SEM	7864.41	6884.46	6574.89	2393.57	0
	WT	Mean	96666.7	72333.3	105000	136667	161667	273333	858333	3.86333e+06
		SD	11547	10785.8	18027.8	15275.3	7637.63	63311.4	282504	856174
		SEM	8164.97	7626.71	12747.5	10801.2	5400.62	63311.4	282504	605406
