# Supplementary material for: Generation of adult hippocampal neural stem cells occurs in the early postnatal dentate gyrus and depends on cyclin D2
Source: EMBO J. 2023 Dec 20;43(3):1. doi: 10.1038/s44318-023-00011-2 (PMC10897295; doi:10.1038/s44318-023-00011-2)
Supplement: Supplementary file 2 — Source Data Fig. 1 [file 44318_2023_11_MOESM2_ESM.zip › EMBOJ-2023-113564_SourceDataForFigure1/1N/Cyclin D in adult NSCs.xlsx]

## Sheet: data
Adult_% cyclin D1/D2-positive NSCs/all NSCs
	no.	# RGL analyzed	D2+ RGL	%D2+ RGL/all RGL		# RGL analyzed	D1+ RGL	%D1+ RGL/all RGL
WT	1	204	9	4.41176		140	1	0.714286
	2	168	6	3.57143		128	2	1.5625
	3	160	10	6.25		120	1	0.833333
	4	107	5	4.6729		225	1	0.444444
	5					246	4	1.62602
WT	Mean			4.72652				1.03612
	SD			1.1191				0.529111
	SEM			0.559551				0.236626
