# Supplementary material for: Generation of adult hippocampal neural stem cells occurs in the early postnatal dentate gyrus and depends on cyclin D2
Source: EMBO J. 2023 Dec 20;43(3):1. doi: 10.1038/s44318-023-00011-2 (PMC10897295; doi:10.1038/s44318-023-00011-2)
Supplement: Supplementary file 3 — Source Data Fig. 2 [file 44318_2023_11_MOESM3_ESM.zip]

Archive with 45 entries (39 files):
- EMBOJ-2023-113564_SourceDataForFigure2/
- EMBOJ-2023-113564_SourceDataForFigure2/2B/
- EMBOJ-2023-113564_SourceDataForFigure2/2B/P0_D2.png
- EMBOJ-2023-113564_SourceDataForFigure2/2B/P0_D2_replicate.png
- EMBOJ-2023-113564_SourceDataForFigure2/2B/P0_DAPI.png
- EMBOJ-2023-113564_SourceDataForFigure2/2B/P0_DAPI_replicate.png
- EMBOJ-2023-113564_SourceDataForFigure2/2B/P0_GFAP.png
- EMBOJ-2023-113564_SourceDataForFigure2/2B/P0_GFAP_replicate.png
- EMBOJ-2023-113564_SourceDataForFigure2/2B/P0_GFP.png
- EMBOJ-2023-113564_SourceDataForFigure2/2B/P0_GFP_replicate.png
- EMBOJ-2023-113564_SourceDataForFigure2/2B/P0_merge.png
- EMBOJ-2023-113564_SourceDataForFigure2/2B/P0_merge_replicate.png
- EMBOJ-2023-113564_SourceDataForFigure2/2B/P10_D2.png
- EMBOJ-2023-113564_SourceDataForFigure2/2B/P10_DAPI.png
- EMBOJ-2023-113564_SourceDataForFigure2/2B/P10_GFAP.png
- EMBOJ-2023-113564_SourceDataForFigure2/2B/P10_GFP.png
- EMBOJ-2023-113564_SourceDataForFigure2/2B/P10_merge.png
- EMBOJ-2023-113564_SourceDataForFigure2/2B/P14_D2.png
- EMBOJ-2023-113564_SourceDataForFigure2/2B/P14_DAPI.png
- EMBOJ-2023-113564_SourceDataForFigure2/2B/P14_GFAP.png
- EMBOJ-2023-113564_SourceDataForFigure2/2B/P14_GFP.png
- EMBOJ-2023-113564_SourceDataForFigure2/2B/P14_merge.png
- EMBOJ-2023-113564_SourceDataForFigure2/2B/P28_D2.png
- EMBOJ-2023-113564_SourceDataForFigure2/2B/P28_DAPI.png
- EMBOJ-2023-113564_SourceDataForFigure2/2B/P28_GFAP.png
- EMBOJ-2023-113564_SourceDataForFigure2/2B/P28_GFP.png
- EMBOJ-2023-113564_SourceDataForFigure2/2B/P28_merge.png
- EMBOJ-2023-113564_SourceDataForFigure2/2B/P76_D2.lnk
- EMBOJ-2023-113564_SourceDataForFigure2/2B/P76_DAPI.lnk
- EMBOJ-2023-113564_SourceDataForFigure2/2B/P76_GFAP.lnk
- EMBOJ-2023-113564_SourceDataForFigure2/2B/P76_GFP.lnk
- EMBOJ-2023-113564_SourceDataForFigure2/2B/P76_merge.png
- EMBOJ-2023-113564_SourceDataForFigure2/2B/P7_D2.png
- EMBOJ-2023-113564_SourceDataForFigure2/2B/P7_DAPI.png
- EMBOJ-2023-113564_SourceDataForFigure2/2B/P7_GFAP.png
- EMBOJ-2023-113564_SourceDataForFigure2/2B/P7_GFP.png
- EMBOJ-2023-113564_SourceDataForFigure2/2B/P7_merge.png
- EMBOJ-2023-113564_SourceDataForFigure2/2C/
- EMBOJ-2023-113564_SourceDataForFigure2/2C/Proportion CyclinD+ NSCs in all NSCs.xlsx
- EMBOJ-2023-113564_SourceDataForFigure2/2D/
- EMBOJ-2023-113564_SourceDataForFigure2/2D/Number D2+ NSCs, D2- NSCs.xlsx
- EMBOJ-2023-113564_SourceDataForFigure2/2E/
- EMBOJ-2023-113564_SourceDataForFigure2/2E/Number D1+ NSCs, D1- NSCs.xlsx
- EMBOJ-2023-113564_SourceDataForFigure2/2F/
- EMBOJ-2023-113564_SourceDataForFigure2/2F/Minimum D-cyclin co-expression in NSC.xlsx
