# Supplementary material for: Generation of adult hippocampal neural stem cells occurs in the early postnatal dentate gyrus and depends on cyclin D2
Source: EMBO J. 2023 Dec 20;43(3):1. doi: 10.1038/s44318-023-00011-2 (PMC10897295; doi:10.1038/s44318-023-00011-2)
Supplement: Supplementary file 3 — Source Data Fig. 2 [file 44318_2023_11_MOESM3_ESM.zip › EMBOJ-2023-113564_SourceDataForFigure2/2C/Proportion CyclinD+ NSCs in all NSCs.xlsx]

## Sheet: data
Proportion D1/D2-positive NSCs/all NSCs
	age	% D1+ NSCs/all NSCs			age	% D2+ NSCs/all NSCs
D1	P0	80.1653		D2	P0	60.7143
		78.8462				57.1429
		77.6754				47.619
		77.7683				60.6271
		69.6007			P7	91.5254
	P7	72.9167				60.7143
		76.6667				70.4545
		94.8718				50
		57.6271			P10	47.619
	P10	61.8182				79.4872
		62.2951				71.7391
		68.75				59.2593
		65.8537			P14	70.3704
	P14	29.6296				45.4545
		65.5172				28.5714
		32.8125				24.6377
		17.6471			P28	8.04598
		34.9515				13.3333
	P28	2				6.66667
		5.88235				1.75439
		5.88235			P70	4.41176
		0				3.57143
	P70	0				6.25
		0				4.6729
		0
		0
Mean	P0	76.8112		Mean	P0	56.5258
	P7	75.5206			P7	68.1736
	P10	64.6792			P10	64.5262
	P14	36.1116			P14	42.2585
	P28	3.44118			P28	7.45009
	P70	0			P70	4.72652
SEM	P0	1.85803		SEM	P0	3.08322
	P7	7.65256			P7	8.8338
	P10	1.6284			P10	7.00862
	P14	7.93687			P14	10.4016
	P28	1.46735			P28	2.38087
	P70	0			P70	0.559551
