# Supplementary material for: Generation of adult hippocampal neural stem cells occurs in the early postnatal dentate gyrus and depends on cyclin D2
Source: EMBO J. 2023 Dec 20;43(3):1. doi: 10.1038/s44318-023-00011-2 (PMC10897295; doi:10.1038/s44318-023-00011-2)
Supplement: Supplementary file 3 — Source Data Fig. 2 [file 44318_2023_11_MOESM3_ESM.zip › EMBOJ-2023-113564_SourceDataForFigure2/2D/Number D2+ NSCs, D2- NSCs.xlsx]

## Sheet: data
Quantification D2-positive and D2-negative NSCs in WT
	age	number D2+ NSCs			age	number D2- NSCs
D2+	P0	355.738		D2-	P0	240.57
		399.204				308.851
		384.706				422.118
		102.468				63.8675
	P7	3844.59			P7	340.518
		507.779				315.734
		2149.11				660.609
		340.398				462.118
	P10	1792.44			P10	1863.87
		2812.87				729.901
		4547.19				1781.42
		2252.48				1561.83
	P14	3980.77			P14	1591.34
		2442.98				2214.81
		559.56				2631.44
		2236.91				6796.79
	P28	230.363			P28	3433.3
		654.717				3278.55
		0				2068.5
		103.499				5522.16
	P70	219.467			P70	3064.85
		720.228				2705.83
		290.701				2816.17
		0				2768.3
Mean	P0	310.529		Mean	P0	258.851
	P7	1710.47			P7	444.745
	P10	2851.24			P10	1484.25
	P14	2305.05			P14	3308.59
	P28	247.145			P28	3575.63
	P70	307.599			P70	2838.79
SEM	P0	69.9396		SEM	P0	75.0048
	P7	820.084			P7	78.7434
	P10	602.584			P10	259.404
	P14	699.907			P14	1182.21
	P28	143.791			P28	716.991
	P70	150.812			P70	78.668
