# Supplementary material for: Generation of adult hippocampal neural stem cells occurs in the early postnatal dentate gyrus and depends on cyclin D2
Source: EMBO J. 2023 Dec 20;43(3):1. doi: 10.1038/s44318-023-00011-2 (PMC10897295; doi:10.1038/s44318-023-00011-2)
Supplement: Supplementary file 3 — Source Data Fig. 2 [file 44318_2023_11_MOESM3_ESM.zip › EMBOJ-2023-113564_SourceDataForFigure2/2E/Number D1+ NSCs, D1- NSCs.xlsx]

## Sheet: data
Quantification D1-positive and D1-negative NSCs in WT
	age	number D1+ NSCs			age	number D1- NSCs
D1+	P0	1003.01		D1-	P0	239.868
		700.279				187.059
		891.12				270.505
		354.155				101.139
		1195.08				523.662
	P7	3321.46			P7	1261.77
		988.996				647.353
		4076.9				262.895
		954.23				731.779
	P10	4994.96			P10	3193.59
		2853.04				2000.92
		6910.77				3113.28
		2882.43				1515.23
	P14	1031.27			P14	2469.91
		5050.19				2895.38
		3069.46				6116.51
		1125.09				5185.72
		3804.42				6919.42
	P28	115.182			P28	5759.09
		314.768				5045.82
		263.416				4151.75
		0				7043.66
	P70	0			P70	2837.4
		0				5240.76
		0				4070.01
		0				2134.63
Mean	P0	828.73		Mean	P0	264.447
	P7	2335.4			P7	725.95
	P10	4410.3			P10	2455.75
	P14	2816.09			P14	4717.39
	P28	173.341			P28	5500.08
	P70	0			P70	3570.7
SEM	P0	143.213		SEM	P0	70.8843
	P7	802.37			P7	205.697
	P10	972.695			P10	415.152
	P14	777.086			P14	877.402
	P28	71.6151			P28	610.606
	P70	0			P70	685.47
