# Supplementary material for: Generation of adult hippocampal neural stem cells occurs in the early postnatal dentate gyrus and depends on cyclin D2
Source: EMBO J. 2023 Dec 20;43(3):1. doi: 10.1038/s44318-023-00011-2 (PMC10897295; doi:10.1038/s44318-023-00011-2)
Supplement: Supplementary file 3 — Source Data Fig. 2 [file 44318_2023_11_MOESM3_ESM.zip › EMBOJ-2023-113564_SourceDataForFigure2/2F/Minimum D-cyclin co-expression in NSC.xlsx]

## Sheet: info
only animals that have been used both in D2 and in D1 project

## Sheet: data
Minimum co-expression of D2 and D1 in NSCs of WT
WT	age [d]	%D2+ RGL/all RGL	%D1+ RGL/all RGL	min. % of RGL co-expressing both	mean	SEM
	0	60.7143	80.1653	40.8796
	0	47.619	78.8462	26.4652
	0	60.6271	77.6754	38.3025	35.2157	4.43807
	7	91.5254	72.9167	64.4421
	7	60.7143	76.6667	37.381
	7	70.4545	94.8718	65.3263
	7	50	57.6271	7.62712	43.6941	13.6599
	10	47.619	61.8182	9.43723
	10	79.4872	62.2951	41.7823
	10	71.7391	68.75	40.4891
	10	59.2593	65.8537	25.1129	29.2054	7.5995
	14	70.3704	29.6296	0
	14	45.4545	65.5172	10.9718
	14	28.5714	32.8125	-38.6161
	14	24.6377	17.6471	-57.7153	-21.3399	16.1273
	28	8.04598	2	-89.954
	28	13.3333	5.88235	-80.7843
	28	6.66667	5.88235	-87.451
	28	1.75439	0	-98.2456	-89.1087	3.60834
	77	6.52174	0	-93.4783
	77	20	0	-80
	77	9.52381	0	-90.4762
	77	0	0	-100	-90.9886	4.16749

## Sheet: MyCurveFit
						If Excel is open in PROTECTED VIEW select Enable Editing to show final results.										https://mycurvefit.com/
						Method determined (by MyCurveFit): Four Parameter Logistic (4PL) Regression
																			0
																			76
													Fit Results:						Fit Line Data Table:
													a	b	c	d			0	39.5099
													39.5099	7.10521	14.2706	-90.5328			0.76	39.5099
																			1.52	39.5099
																			2.28	39.5096
																			3.04	39.5077
													Equation:	y = -90.53279 + (39.50991 - -90.53279)/(1 + (x/14.27064)^7.105213)					3.8	39.4992
																			4.56	39.4707
																			5.32	39.3927
																			6.08	39.2077
																			6.84	38.8142
																			7.6	38.0478
																			8.36	36.663
																			9.12	34.3241
																			9.88	30.6233
																			10.64	25.1444
																			11.4	17.5881
Calibrators:			Predictions From Calibrators:				Predictions:												12.16	7.93117
X	Y		X	Y	Accuracy %		Y	X											12.92	-3.45392
0	35		0	39.5099	88.5854		0	12.6988	predicted age of minimum co-expression										13.68	-15.8202
7	44		7	38.6907	113.722														14.44	-28.2351
10	29		10	29.8862	97.0347														15.2	-39.846
14	-21		14	-21.0954	99.5478														15.96	-50.0754
28	-89		28	-89.4596	99.4863														16.72	-58.6727
76	-91		76	-90.5319	100.517														17.48	-65.6502
																			18.24	-71.1769
																			19	-75.4864
																			19.76	-78.8161
This Excel export is configured "ready-for-further-analysis" with the MyCurveFit Excel Add-in._x000D_ _x000D_ With the Add-in installed the curve fit and results can be re-computed as the calibration and prediction data is updated. Simply change the values in the aqua colored cells to recalculate the results._x000D_ _x000D_ More details, free-trial download and instructional videos available at:_…																			20.52	-81.378
																			21.28	-83.3475
																			22.04	-84.864
																			22.8	-86.0355
																			23.56	-86.9444
																			24.32	-87.653
																			25.08	-88.2085
																			25.84	-88.6462
																			26.6	-88.9932
																			27.36	-89.2698
																			28.12	-89.4914
																			28.88	-89.67
																			29.64	-89.8146
																			30.4	-89.9323
																			31.16	-90.0286
																			31.92	-90.1076
																			32.68	-90.1729
																			33.44	-90.227
																			34.2	-90.2721
																			34.96	-90.3097
																			35.72	-90.3413
																			36.48	-90.3678
																			37.24	-90.3903
																			38	-90.4093
																			38.76	-90.4255
																			39.52	-90.4393
																			40.28	-90.4512
																			41.04	-90.4613
																			41.8	-90.47
																			42.56	-90.4776
																			43.32	-90.4841
																			44.08	-90.4898
																			44.84	-90.4947
																			45.6	-90.499
																			46.36	-90.5027
																			47.12	-90.506
																			47.88	-90.5089
																			48.64	-90.5114
																			49.4	-90.5136
																			50.16	-90.5156
																			50.92	-90.5173
																			51.68	-90.5189
																			52.44	-90.5203
																			53.2	-90.5215
																			53.96	-90.5226
																			54.72	-90.5235
																			55.48	-90.5244
																			56.24	-90.5252
																			57	-90.5259
																			57.76	-90.5265
																			58.52	-90.527
																			59.28	-90.5275
																			60.04	-90.528
																			60.8	-90.5284
																			61.56	-90.5288
																			62.32	-90.5291
																			63.08	-90.5294
																			63.84	-90.5297
																			64.6	-90.5299
																			65.36	-90.5302
																			66.12	-90.5304
																			66.88	-90.5306
																			67.64	-90.5307
																			68.4	-90.5309
																			69.16	-90.531
																			69.92	-90.5312
																			70.68	-90.5313
																			71.44	-90.5314
																			72.2	-90.5315
																			72.96	-90.5316
																			73.72	-90.5317
																			74.48	-90.5318
																			75.24	-90.5318
																			76	-90.5319
