# Supplementary material for: Generation of adult hippocampal neural stem cells occurs in the early postnatal dentate gyrus and depends on cyclin D2
Source: EMBO J. 2023 Dec 20;43(3):1. doi: 10.1038/s44318-023-00011-2 (PMC10897295; doi:10.1038/s44318-023-00011-2)
Supplement: Supplementary file 4 — Source Data Fig. 3 [file 44318_2023_11_MOESM4_ESM.zip]

Archive with 102 entries (87 files):
- EMBOJ-2023-113564_SourceDataForFigure3/
- EMBOJ-2023-113564_SourceDataForFigure3/3A/
- EMBOJ-2023-113564_SourceDataForFigure3/3A/P0/
- EMBOJ-2023-113564_SourceDataForFigure3/3A/P0/CloseUp KO P0 GCL_GFAP.tiff
- EMBOJ-2023-113564_SourceDataForFigure3/3A/P0/CloseUp KO P0 GCL_Ki67.tiff
- EMBOJ-2023-113564_SourceDataForFigure3/3A/P0/CloseUp KO P0 GCL_Merge.tiff
- EMBOJ-2023-113564_SourceDataForFigure3/3A/P0/CloseUp KO P0 GCL_Nestin.tiff
- EMBOJ-2023-113564_SourceDataForFigure3/3A/P0/CloseUp WT P0 GCL_Merge.tiff
- EMBOJ-2023-113564_SourceDataForFigure3/3A/P0/CloseUp WT P0 GCL_Merge_GFAP.tiff
- EMBOJ-2023-113564_SourceDataForFigure3/3A/P0/CloseUp WT P0 GCL_Merge_Ki67.tiff
- EMBOJ-2023-113564_SourceDataForFigure3/3A/P0/CloseUp WT P0 GCL_Merge_Nestin.tiff
- EMBOJ-2023-113564_SourceDataForFigure3/3A/P0/KO P0 Dentate gyrus_Ki67.tif
- EMBOJ-2023-113564_SourceDataForFigure3/3A/P0/KO P0 Dentate gyrus_Merge.tif
- EMBOJ-2023-113564_SourceDataForFigure3/3A/P0/KO P0 Dentate gyrus_Nestin.tif
- EMBOJ-2023-113564_SourceDataForFigure3/3A/P0/WT P0 Dentate gyrus_GFAP.tiff
- EMBOJ-2023-113564_SourceDataForFigure3/3A/P0/WT P0 Dentate gyrus_Ki67.tiff
- EMBOJ-2023-113564_SourceDataForFigure3/3A/P0/WT P0 Dentate gyrus_Merge.tiff
- EMBOJ-2023-113564_SourceDataForFigure3/3A/P0/WT P0 Dentate gyrus_Nestin.tiff
- EMBOJ-2023-113564_SourceDataForFigure3/3A/P10/
- EMBOJ-2023-113564_SourceDataForFigure3/3A/P10/CloseUp KO P10 GCL_GFAP.tiff
- EMBOJ-2023-113564_SourceDataForFigure3/3A/P10/CloseUp KO P10 GCL_Ki67.tiff
- EMBOJ-2023-113564_SourceDataForFigure3/3A/P10/CloseUp KO P10 GCL_Merge.tiff
- EMBOJ-2023-113564_SourceDataForFigure3/3A/P10/CloseUp KO P10 GCL_Nestin.tiff
- EMBOJ-2023-113564_SourceDataForFigure3/3A/P10/CloseUp WT P10 GCL_GFAP.tiff
- EMBOJ-2023-113564_SourceDataForFigure3/3A/P10/CloseUp WT P10 GCL_Ki67.tiff
- EMBOJ-2023-113564_SourceDataForFigure3/3A/P10/CloseUp WT P10 GCL_Merge.tiff
- EMBOJ-2023-113564_SourceDataForFigure3/3A/P10/CloseUp WT P10 GCL_Nestin.tiff
- EMBOJ-2023-113564_SourceDataForFigure3/3A/P10/KO P10 Dentate Gyrus_GFAP.tiff
- EMBOJ-2023-113564_SourceDataForFigure3/3A/P10/KO P10 Dentate Gyrus_Ki67.tiff
- EMBOJ-2023-113564_SourceDataForFigure3/3A/P10/KO P10 Dentate Gyrus_Merge.tiff
- EMBOJ-2023-113564_SourceDataForFigure3/3A/P10/KO P10 Dentate Gyrus_Nestin.tiff
- EMBOJ-2023-113564_SourceDataForFigure3/3A/P10/WT P10 Dentate Gyrus_GFAP_.tif
- EMBOJ-2023-113564_SourceDataForFigure3/3A/P10/WT P10 Dentate Gyrus_Ki67_.tif
- EMBOJ-2023-113564_SourceDataForFigure3/3A/P10/WT P10 Dentate Gyrus_Merge_.tif
- EMBOJ-2023-113564_SourceDataForFigure3/3A/P10/WT P10 Dentate Gyrus_Nestin_.tif
- EMBOJ-2023-113564_SourceDataForFigure3/3A/P14/
- EMBOJ-2023-113564_SourceDataForFigure3/3A/P14/CloseUp KO P14 GCL_GFAP.tiff
- EMBOJ-2023-113564_SourceDataForFigure3/3A/P14/CloseUp KO P14 GCL_Ki67.tiff
- EMBOJ-2023-113564_SourceDataForFigure3/3A/P14/CloseUp KO P14 GCL_Merge.tiff
- EMBOJ-2023-113564_SourceDataForFigure3/3A/P14/CloseUp KO P14 GCL_Nestin.tiff
- EMBOJ-2023-113564_SourceDataForFigure3/3A/P14/CloseUp WT P14 GCL_GFAP.tiff
- EMBOJ-2023-113564_SourceDataForFigure3/3A/P14/CloseUp WT P14 GCL_Ki67.tiff
- EMBOJ-2023-113564_SourceDataForFigure3/3A/P14/CloseUp WT P14 GCL_Merge.tiff
- EMBOJ-2023-113564_SourceDataForFigure3/3A/P14/CloseUp WT P14 GCL_Nestin.tiff
- EMBOJ-2023-113564_SourceDataForFigure3/3A/P14/KO P14 Dentate Gyrus_GFAP.tiff
- EMBOJ-2023-113564_SourceDataForFigure3/3A/P14/KO P14 Dentate Gyrus_Ki67.tiff
- EMBOJ-2023-113564_SourceDataForFigure3/3A/P14/KO P14 Dentate Gyrus_Merge.tiff
- EMBOJ-2023-113564_SourceDataForFigure3/3A/P14/KO P14 Dentate Gyrus_Nestin.tiff
- EMBOJ-2023-113564_SourceDataForFigure3/3A/P14/WT P14 Dentate Gyrus_GFAP.tiff
- EMBOJ-2023-113564_SourceDataForFigure3/3A/P14/WT P14 Dentate Gyrus_Ki67.tiff
- EMBOJ-2023-113564_SourceDataForFigure3/3A/P14/WT P14 Dentate Gyrus_Merge.tiff
- EMBOJ-2023-113564_SourceDataForFigure3/3A/P14/WT P14 Dentate Gyrus_Nestin.tiff
- EMBOJ-2023-113564_SourceDataForFigure3/3A/P28/
- EMBOJ-2023-113564_SourceDataForFigure3/3A/P28/CloseUp KO P28 GCL_GFAP.tiff
- EMBOJ-2023-113564_SourceDataForFigure3/3A/P28/CloseUp KO P28 GCL_Ki67.tiff
- EMBOJ-2023-113564_SourceDataForFigure3/3A/P28/CloseUp KO P28 GCL_Merge.tiff
- EMBOJ-2023-113564_SourceDataForFigure3/3A/P28/CloseUp KO P28 GCL_Nestin.tiff
- EMBOJ-2023-113564_SourceDataForFigure3/3A/P28/CloseUp WT P28 GCL_GFAP.tiff
- EMBOJ-2023-113564_SourceDataForFigure3/3A/P28/CloseUp WT P28 GCL_Ki67.tiff
- EMBOJ-2023-113564_SourceDataForFigure3/3A/P28/CloseUp WT P28 GCL_Merge.tiff
- EMBOJ-2023-113564_SourceDataForFigure3/3A/P28/CloseUp WT P28 GCL_Nestin.tiff
- EMBOJ-2023-113564_SourceDataForFigure3/3A/P28/KO P28 Dentate Gyrus_GFAP.tiff
- EMBOJ-2023-113564_SourceDataForFigure3/3A/P28/KO P28 Dentate Gyrus_Ki67.tiff
- EMBOJ-2023-113564_SourceDataForFigure3/3A/P28/KO P28 Dentate Gyrus_Merge.tiff
- EMBOJ-2023-113564_SourceDataForFigure3/3A/P28/KO P28 Dentate Gyrus_Nestin.tiff
- EMBOJ-2023-113564_SourceDataForFigure3/3A/P28/WT P28 Dentate Gyrus_GFAP.tiff
- EMBOJ-2023-113564_SourceDataForFigure3/3A/P28/WT P28 Dentate Gyrus_Ki67.tiff
- EMBOJ-2023-113564_SourceDataForFigure3/3A/P28/WT P28 Dentate Gyrus_Merge.tiff
- EMBOJ-2023-113564_SourceDataForFigure3/3A/P28/WT P28 Dentate Gyrus_Nestin.tiff
- EMBOJ-2023-113564_SourceDataForFigure3/3A/P7/
- EMBOJ-2023-113564_SourceDataForFigure3/3A/P7/CloseUp Ko P7 GCL_GFAP.tiff
- EMBOJ-2023-113564_SourceDataForFigure3/3A/P7/CloseUp Ko P7 GCL_Ki67.tiff
- EMBOJ-2023-113564_SourceDataForFigure3/3A/P7/CloseUp Ko P7 GCL_Merge.tiff
- EMBOJ-2023-113564_SourceDataForFigure3/3A/P7/CloseUp Ko P7 GCL_Nestin.tiff
- EMBOJ-2023-113564_SourceDataForFigure3/3A/P7/CloseUp WT P7 GCL_GFAP.tiff
- EMBOJ-2023-113564_SourceDataForFigure3/3A/P7/CloseUp WT P7 GCL_Ki67.tiff
- EMBOJ-2023-113564_SourceDataForFigure3/3A/P7/CloseUp WT P7 GCL_Merge.tiff
- EMBOJ-2023-113564_SourceDataForFigure3/3A/P7/CloseUp WT P7 GCL_Nestin.tiff
- EMBOJ-2023-113564_SourceDataForFigure3/3A/P7/KO P7 Dentate Gyrus_GFAP.tiff
- EMBOJ-2023-113564_SourceDataForFigure3/3A/P7/KO P7 Dentate Gyrus_Ki67.tiff
- EMBOJ-2023-113564_SourceDataForFigure3/3A/P7/KO P7 Dentate Gyrus_Merge.tiff
- EMBOJ-2023-113564_SourceDataForFigure3/3A/P7/KO P7 Dentate Gyrus_Nestin.tiff
- EMBOJ-2023-113564_SourceDataForFigure3/3A/P7/WT P7 Dentate Gyrus_GFAP.tiff
- EMBOJ-2023-113564_SourceDataForFigure3/3A/P7/WT P7 Dentate Gyrus_Ki67.tiff
- EMBOJ-2023-113564_SourceDataForFigure3/3A/P7/WT P7 Dentate Gyrus_Merge.tiff
- EMBOJ-2023-113564_SourceDataForFigure3/3A/P7/WT P7 Dentate Gyrus_Nestin.tiff
- EMBOJ-2023-113564_SourceDataForFigure3/3B/
- EMBOJ-2023-113564_SourceDataForFigure3/3B/%Ki67+ NSC of all NSC.xlsx
- EMBOJ-2023-113564_SourceDataForFigure3/3C/
- EMBOJ-2023-113564_SourceDataForFigure3/3C/Ki67+ NSC in SGZ.xlsx
- EMBOJ-2023-113564_SourceDataForFigure3/3D/
- EMBOJ-2023-113564_SourceDataForFigure3/3D/NSC number SGZ.xlsx
- EMBOJ-2023-113564_SourceDataForFigure3/3E/
- EMBOJ-2023-113564_SourceDataForFigure3/3E/Growth rate.xlsx
- EMBOJ-2023-113564_SourceDataForFigure3/3F/
- EMBOJ-2023-113564_SourceDataForFigure3/3F/SGZ area.xlsx
- EMBOJ-2023-113564_SourceDataForFigure3/3G/
- EMBOJ-2023-113564_SourceDataForFigure3/3G/NSA P7_primary neurosphere number.xlsx
- EMBOJ-2023-113564_SourceDataForFigure3/3H/
- EMBOJ-2023-113564_SourceDataForFigure3/3H/NSA P7_primary neurosphere size.xlsx
- EMBOJ-2023-113564_SourceDataForFigure3/3I/
- EMBOJ-2023-113564_SourceDataForFigure3/3I/NSA P7_cell number.xlsx
