# Supplementary material for: Generation of adult hippocampal neural stem cells occurs in the early postnatal dentate gyrus and depends on cyclin D2
Source: EMBO J. 2023 Dec 20;43(3):1. doi: 10.1038/s44318-023-00011-2 (PMC10897295; doi:10.1038/s44318-023-00011-2)
Supplement: Supplementary file 4 — Source Data Fig. 3 [file 44318_2023_11_MOESM4_ESM.zip › EMBOJ-2023-113564_SourceDataForFigure3/3B/%Ki67+ NSC of all NSC.xlsx]

## Sheet: data
Number NSCs in SGZ_P0-adult
	age	Ki67+ NSC/all NSC			age	Ki67+ NSC/all NSC
WT	P0	17.9487		KO	P0	14.5119
		13.3333				11.2676
		32.7586				25
		20.4545				23.2558
	P7	16.25			P7	22
		18.8406				22.6087
		21				16.8675
	P10	15.1899				17.9487
		13.5266			P10	9.67742
		12.5683				10.4943
		12.9412				12.2642
	P14	9.27152				4.21687
		11.5942			P14	9.09091
		10				11.1111
		8.79121				13.6364
	P28	2.89017				9.43396
		5.50459			P28	0
		5.58376				2.94118
		4.6875				0
						0
Mean	P0	21.1238		Mean	P0	18.5088
	P7	18.6969			P7	19.8562
	P10	13.5565			P10	9.16319
	P14	9.91423			P14	10.8181
	P28	4.6665			P28	0.735294
SEM	P0	4.14919		SEM	P0	3.33017
	P7	1.37309			P7	1.43594
	P10	0.579076			P10	1.7349
	P14	0.612639			P14	1.03793
	P28	0.625801			P28	0.735294
