# Supplementary material for: Generation of adult hippocampal neural stem cells occurs in the early postnatal dentate gyrus and depends on cyclin D2
Source: EMBO J. 2023 Dec 20;43(3):1. doi: 10.1038/s44318-023-00011-2 (PMC10897295; doi:10.1038/s44318-023-00011-2)
Supplement: Supplementary file 4 — Source Data Fig. 3 [file 44318_2023_11_MOESM4_ESM.zip › EMBOJ-2023-113564_SourceDataForFigure3/3C/Ki67+ NSC in SGZ.xlsx]

## Sheet: data
Number NSCs in SGZ_P0-adult
	age	total # Ki67+ NSC			age	total # Ki67+ NSC
WT	P0	84		KO	P0	132
		24				96
		228				48
		108				120
	P7	599.476			P7	1313.13
		1274.43				862.65
		1667.97				533.148
	P10	2471.49				417.64
		1907.25			P10	393.935
		1800.58				429.564
		1813.31				669.411
	P14	1768.18				310.87
		1137.99			P14	177.367
		1336.96				303.752
		912.587				238.333
	P28	343.533				44.539
		343.146			P28	0
		708.152				53.2445
		343.374				0
						0
Mean	P0	111		Mean	P0	99
	P7	1180.62			P7	781.642
	P10	1998.16			P10	450.945
	P14	1288.93			P14	190.998
	P28	434.551			P28	13.3111
SEM	P0	42.8135		SEM	P0	18.5742
	P7	311.993			P7	200.684
	P10	159.561			P10	76.9502
	P14	181.752			P14	55.2193
	P28	91.2002			P28	13.3111
