# Supplementary material for: Generation of adult hippocampal neural stem cells occurs in the early postnatal dentate gyrus and depends on cyclin D2
Source: EMBO J. 2023 Dec 20;43(3):1. doi: 10.1038/s44318-023-00011-2 (PMC10897295; doi:10.1038/s44318-023-00011-2)
Supplement: Supplementary file 4 — Source Data Fig. 3 [file 44318_2023_11_MOESM4_ESM.zip › EMBOJ-2023-113564_SourceDataForFigure3/3D/NSC number SGZ.xlsx]

## Sheet: data
Number NSCs in SGZ_P0-adult
	age	total # NSC			age	total # NSC
WT	P0	1242.88		KO	P0	650.118
		887.338				703.976
		1161.63				397.054
		455.294				246.751
		1718.74				653.95
	P7	4583.23				1198.18
		1636.35			P7	1891.82
		4339.8				2667.27
		1686.01				925.829
	P10	8188.54				418.645
		4853.96			P10	4269.5
		10024.1				730.848
		4397.66				4821
	P14	3501.19				496.37
		7945.57				3332.57
		9185.96			P14	1418.01
		6310.81				2177.27
		10723.8				1461.34
	P28	5874.27				497.162
		5360.59			P28	965.773
		4415.16				802.369
		7043.66				688.209
	P70	2837.4				448.686
		5240.76			P70	326.804
		4070.01				86.1245
		2134.63				404.362
						73.6187
Mean	P0	1093.18		Mean	P0	641.672
	P7	3061.35			P7	1475.89
	P10	6866.05			P10	2730.06
	P14	7533.47			P14	1388.45
	P28	5673.42			P28	726.259
	P70	3570.7			P70	222.727
SEM	P0	208.29		SEM	P0	132.867
	P7	809.976			P7	501.059
	P10	1349.8			P10	896.971
	P14	1241.64			P14	344.338
	P28	547.644			P28	108.649
	P70	685.47			P70	84.0222
