# Supplementary material for: Generation of adult hippocampal neural stem cells occurs in the early postnatal dentate gyrus and depends on cyclin D2
Source: EMBO J. 2023 Dec 20;43(3):1. doi: 10.1038/s44318-023-00011-2 (PMC10897295; doi:10.1038/s44318-023-00011-2)
Supplement: Supplementary file 4 — Source Data Fig. 3 [file 44318_2023_11_MOESM4_ESM.zip › EMBOJ-2023-113564_SourceDataForFigure3/3E/Growth rate.xlsx]

## Sheet: data
Population growth rate
	age [d]	mean # NSC		D age	slope (growth rate/day)
WT	0	1093.18		0-7	281.167
	7	3061.35		7-10	1268.24
	10	6866.05		10-14	166.855
	14	7533.47		14-28	-132.861
	28	5673.42		28-76	-43.8067
	76	3570.7
Mean	P0	#REF!		Mean
	P7	#DIV/0!
	P10	#DIV/0!
	P14	#DIV/0!
	P28	#DIV/0!
	P70	#DIV/0!
SEM	P0	#REF!		SEM
	P7	#DIV/0!
	P10	#DIV/0!
	P14	#DIV/0!
	P28	#DIV/0!
	P70	#DIV/0!
