# Supplementary material for: Generation of adult hippocampal neural stem cells occurs in the early postnatal dentate gyrus and depends on cyclin D2
Source: EMBO J. 2023 Dec 20;43(3):1. doi: 10.1038/s44318-023-00011-2 (PMC10897295; doi:10.1038/s44318-023-00011-2)
Supplement: Supplementary file 4 — Source Data Fig. 3 [file 44318_2023_11_MOESM4_ESM.zip › EMBOJ-2023-113564_SourceDataForFigure3/3F/SGZ area.xlsx]

## Sheet: data
SGZ area P0-adult
	age	area [mm2]			age	area [mm2]
WT	P0	0.986537		KO	P0	1.352
		1.1268				1.06193
		1.12289				0.718613
		1.43023				0.598277
		0.844882				0.84072
		1.90054				1.51607
	P7	4.50655			P7	3.10527
		2.65607				3.18629
		4.5324				4.0216
		5.19365				2.43532
	P10	4.63696			P10	4.36358
		6.77249				2.70938
		7.258				4.43164
		3.11119				2.72467
	P14	6.44987				4.00334
		6.25127			P14	3.40787
		8.9158				3.73422
		7.04662				5.29057
		5.84419				4.59386
	P28	8.18597			P28	4.5077
		9.26825				5.14958
		8.70763				4.82042
		8.61232				3.95216
	P70	10.0084			P70	6.16517
		8.65865				5.35657
		12.7943				6.01296
		8.98399				5.40462
Mean	P0	1.23531		Mean	P0	1.0146
	P7	4.22217			P7	3.18712
	P10	5.44466			P10	3.64652
	P14	6.90155			P14	4.25663
	P28	8.69354			P28	4.60746
	P70	10.1113			P70	5.73483
SEM	P0	0.15484			P0	0.14818
	P7	0.545707			P7	0.325098
	P10	0.963882			P10	0.38639
	P14	0.53959			P14	0.42584
	P28	0.222618			P28	0.254725
	P70	0.939427			P70	0.207097
