# Supplementary material for: Generation of adult hippocampal neural stem cells occurs in the early postnatal dentate gyrus and depends on cyclin D2
Source: EMBO J. 2023 Dec 20;43(3):1. doi: 10.1038/s44318-023-00011-2 (PMC10897295; doi:10.1038/s44318-023-00011-2)
Supplement: Supplementary file 4 — Source Data Fig. 3 [file 44318_2023_11_MOESM4_ESM.zip › EMBOJ-2023-113564_SourceDataForFigure3/3G/NSA P7_primary neurosphere number.xlsx]

## Sheet: info
Neurosphere assay
Pups	7 days old
Primary passage	10-11th day

## Sheet: data
P7_NSA primary neuropshere number
	experiment	number (all >20µm)
WT	NSA_E004 (NP038)	1317
	NSA_E004 (NP045)	7532
	NSA_E004 (NP060)	1550
	NSA_E004 (NP063)	6861
	NSA_E004 (NP064)	5384
KO	NSA_E004 (NP037)	554
	NSA_E004 (NP044)	813
	NSA_E004 (NP059)	1434
	NSA_E004 (NP061)	258
	NSA_E004 (NP062)	456
WT	Mean	4528.8
	SD	2931.67
	SEM	1311.08
KO	Mean	703
	SD	454.889
	SEM	203.433
