# Supplementary material for: Generation of adult hippocampal neural stem cells occurs in the early postnatal dentate gyrus and depends on cyclin D2
Source: EMBO J. 2023 Dec 20;43(3):1. doi: 10.1038/s44318-023-00011-2 (PMC10897295; doi:10.1038/s44318-023-00011-2)
Supplement: Supplementary file 4 — Source Data Fig. 3 [file 44318_2023_11_MOESM4_ESM.zip › EMBOJ-2023-113564_SourceDataForFigure3/3H/NSA P7_primary neurosphere size.xlsx]

## Sheet: info
Neurosphere assay
Pups	7 days old
Primary passage	10-11th day

## Sheet: data
P7_NSA primary neuropshere size
	experiment	mean size (all >20µm)
WT	NSA_E004 (NP038)	53.9408
	NSA_E004 (NP045)	113.149
	NSA_E004 (NP060)	41.7578
	NSA_E004 (NP063)	40.8148
	NSA_E004 (NP064)	38.3226
KO	NSA_E004 (NP037)	38.0325
	NSA_E004 (NP044)	58.4133
	NSA_E004 (NP059)	41.5432
	NSA_E004 (NP061)	38.6557
	NSA_E004 (NP062)	36.2552
WT	Mean	57.5969
	SD	31.6361
	SEM	14.1481
KO	Mean	42.58
	SD	9.05332
	SEM	4.04877
