# Supplementary material for: Generation of adult hippocampal neural stem cells occurs in the early postnatal dentate gyrus and depends on cyclin D2
Source: EMBO J. 2023 Dec 20;43(3):1. doi: 10.1038/s44318-023-00011-2 (PMC10897295; doi:10.1038/s44318-023-00011-2)
Supplement: Supplementary file 4 — Source Data Fig. 3 [file 44318_2023_11_MOESM4_ESM.zip › EMBOJ-2023-113564_SourceDataForFigure3/3I/NSA P7_cell number.xlsx]

## Sheet: info
Neurosphere assay
Pups	7 days old
Primary passage	10-11th day
subsequent passages	every 7 days

## Sheet: data
P7_NSA repeated passaging cell numbers
				Total Cell counts at different passages (P)
			P0	P1	P2	P3	P4	P5	P6	P7	P8	P9	P10
KO	NP059		110000	1035000	1.00306e+06	1.32905e+07	5.02085e+07	1.00417e+08	8.22862e+08	4.80003e+09	6.20003e+10	9.23116e+11	1.79751e+13
	NP061		80000	670000	5.94315e+06	6.31459e+06	6.31459e+06	2.44412e+08	1.18947e+10	3.00342e+11	1.7253e+13	5.34842e+14	9508295087329580
	NP062		160000	1175000	3.50324e+06	3.72219e+06	2.40848e+06	4.90454e+07	7.87451e+08	5.18405e+09	1.11457e+11	2.66878e+12	3.82525e+13
WT	NP060		205000	7535000	5.67916e+07	1.02935e+09	2.51618e+09	1.12529e+10	6.97056e+10	3.22389e+12	1.15343e+14	5190455157343086	1.89307e+17
	NP063		100000	3355000	1.04688e+08	6.87018e+08	1.15934e+09	1.22804e+10	3.10081e+11	8.10518e+12	3.55052e+14	5059488333220237	1.23114e+17
	NP064		250000	10300000	1.39813e+08	2.64091e+08	2.14941e+09	3.1465e+10	5.9696e+11	1.76932e+13	3.66643e+14	4985327908064406	9.59676e+16
	KO	Mean	116667	960000	3.48315e+06	7.77576e+06	1.96439e+07	1.31291e+08	4.50168e+09	1.03442e+11	5.8088e+12	1.79478e+14	3.18817e+15
		SD	40414.5	260720	2.47011e+06	4.94867e+06	2.65417e+07	1.01277e+08	6.40258e+09	1.7052e+11	9.91096e+12	3.07755e+14	5473394607210146
		SEM	23333.3	150527	1.42612e+06	4.94867e+06	2.65417e+07	7.16134e+07	3.69653e+09	9.84499e+10	9.91096e+12	3.07755e+14	3.87027e+15
	WT	Mean	185000	7.06333e+06	1.00431e+08	6.60152e+08	1.94164e+09	1.83328e+10	3.25582e+11	9.6741e+12	2.79013e+14	5078423799542577	1.3613e+17
		SD	76974	3.49644e+06	4.16741e+07	3.83335e+08	7.01875e+08	1.13844e+10	2.63969e+11	7.36116e+12	1.4186e+14	1.03866e+14	4.80118e+16
		SEM	54428.9	2.47236e+06	2.94681e+07	2.71059e+08	4.963e+08	1.13844e+10	2.63969e+11	5.20512e+12	1.4186e+14	7.34446e+13	4.80118e+16
