# Supplementary material for: Generation of adult hippocampal neural stem cells occurs in the early postnatal dentate gyrus and depends on cyclin D2
Source: EMBO J. 2023 Dec 20;43(3):1. doi: 10.1038/s44318-023-00011-2 (PMC10897295; doi:10.1038/s44318-023-00011-2)
Supplement: Supplementary file 5 — Source Data Fig. 4 [file 44318_2023_11_MOESM5_ESM.zip]

Archive with 27 entries (18 files):
- EMBOJ-2023-113564_SourceDataForFigure4/
- EMBOJ-2023-113564_SourceDataForFigure4/4A/
- EMBOJ-2023-113564_SourceDataForFigure4/4A/P2_P14_DGinjection/
- EMBOJ-2023-113564_SourceDataForFigure4/4A/P2_P14_DGinjection/p2_p14 DG inj_Cherry.tiff
- EMBOJ-2023-113564_SourceDataForFigure4/4A/P2_P14_DGinjection/p2_p14 DG inj_GFAP.tiff
- EMBOJ-2023-113564_SourceDataForFigure4/4A/P2_P14_DGinjection/p2_p14 DG inj_Merge.tif
- EMBOJ-2023-113564_SourceDataForFigure4/4A/P2_P14_DGinjection/p2_p14 DG inj_Nestin.tiff
- EMBOJ-2023-113564_SourceDataForFigure4/4A/P2_P14_DMSinjection/
- EMBOJ-2023-113564_SourceDataForFigure4/4A/P2_P14_DMSinjection/p2_p14 DMS inj_Cherry.tiff
- EMBOJ-2023-113564_SourceDataForFigure4/4A/P2_P14_DMSinjection/p2_p14 DMS inj_GFAP.tiff
- EMBOJ-2023-113564_SourceDataForFigure4/4A/P2_P14_DMSinjection/p2_p14 DMS inj_Merge.tiff
- EMBOJ-2023-113564_SourceDataForFigure4/4A/P2_P14_DMSinjection/p2_p14 DMS inj_Nestin.tiff
- EMBOJ-2023-113564_SourceDataForFigure4/4B/
- EMBOJ-2023-113564_SourceDataForFigure4/4B/P5_P14_DGinjection/
- EMBOJ-2023-113564_SourceDataForFigure4/4B/P5_P14_DGinjection/p5_p14 DG inj_GFAP.tiff
- EMBOJ-2023-113564_SourceDataForFigure4/4B/P5_P14_DGinjection/p5_p14 DG inj_mCherry.tiff
- EMBOJ-2023-113564_SourceDataForFigure4/4B/P5_P14_DGinjection/p5_p14 DG inj_Merge.tiff
- EMBOJ-2023-113564_SourceDataForFigure4/4B/P5_P14_DGinjection/p5_p14 DG inj_Nestin.tiff
- EMBOJ-2023-113564_SourceDataForFigure4/4B/P5_P14_DMSinjection/
- EMBOJ-2023-113564_SourceDataForFigure4/4B/P5_P14_DMSinjection/p5_p14 DMS inj_Cherry.tiff
- EMBOJ-2023-113564_SourceDataForFigure4/4B/P5_P14_DMSinjection/p5_p14 DMS inj_GFAP.tiff
- EMBOJ-2023-113564_SourceDataForFigure4/4B/P5_P14_DMSinjection/p5_p14 DMS inj_Merge.tiff
- EMBOJ-2023-113564_SourceDataForFigure4/4B/P5_P14_DMSinjection/p5_p14 DMS inj_Nestin.tiff
- EMBOJ-2023-113564_SourceDataForFigure4/4D/
- EMBOJ-2023-113564_SourceDataForFigure4/4D/Retrovirus_mCherry+ NSCs.xlsx
- EMBOJ-2023-113564_SourceDataForFigure4/4E/
- EMBOJ-2023-113564_SourceDataForFigure4/4E/Retrovirus_mCherry+ NSCs.xlsx
