# Supplementary material for: Generation of adult hippocampal neural stem cells occurs in the early postnatal dentate gyrus and depends on cyclin D2
Source: EMBO J. 2023 Dec 20;43(3):1. doi: 10.1038/s44318-023-00011-2 (PMC10897295; doi:10.1038/s44318-023-00011-2)
Supplement: Supplementary file 5 — Source Data Fig. 4 [file 44318_2023_11_MOESM5_ESM.zip › EMBOJ-2023-113564_SourceDataForFigure4/4D/Retrovirus_mCherry+ NSCs.xlsx]

## Sheet: data
% RV-transduced NSCs/all RV-transduced cells at P14
P2	DG injection	DMS injection		P5	DG injection	DMS injection
	3.3195	0.2857			2.8736	0
	2.2989	0.939			5.2632	0
	6.8966	0			2.3474	0
	2.8409	0.8602			1.8349	0
	6.006	0			4.2735	0
	4.7297	0			3.4483
	7.1979	0			3.7736
	3.7037	0.5894			3.9063
	2.0979	0.4202			2
		0
		0.2532
		0
Mean	4.34346	0.278975		Mean	3.30231	0
SD	1.95313	0.351288		SD	1.13696	0
SEM	0.651044	0.101408		SEM	0.378988	0
