# Supplementary material for: Generation of adult hippocampal neural stem cells occurs in the early postnatal dentate gyrus and depends on cyclin D2
Source: EMBO J. 2023 Dec 20;43(3):1. doi: 10.1038/s44318-023-00011-2 (PMC10897295; doi:10.1038/s44318-023-00011-2)
Supplement: Supplementary file 5 — Source Data Fig. 4 [file 44318_2023_11_MOESM5_ESM.zip › EMBOJ-2023-113564_SourceDataForFigure4/4E/Retrovirus_mCherry+ NSCs.xlsx]

## Sheet: Tabelle1
% RV-transduced NSCs/all NSCs at P14
P2	DG injection	DMS injection		P5	DG injection	DMS injection
	3.4707	0.1488			1.6077	0
	2.1505	0.4158			2.1277	0
	6.5116	0			2.5641	0
	2.809	0.7921			2.5253	0
	6.1728	0			1.227	0
	9.4276	0			2.1978
	3.139	0			1.5464
	3.7037	0.5505			1.4706
	1.2931	0.33			2.7624
		0
		0.1855
		0
Mean	4.29756	0.201892		Mean	2.00322	0
SD	2.5731	0.266235		SD	0.555449	0
SEM	0.857701	0.0768554		SEM	0.18515	0
