# Supplementary material for: Generation of adult hippocampal neural stem cells occurs in the early postnatal dentate gyrus and depends on cyclin D2
Source: EMBO J. 2023 Dec 20;43(3):1. doi: 10.1038/s44318-023-00011-2 (PMC10897295; doi:10.1038/s44318-023-00011-2)
Supplement: Supplementary file 6 — Source Data Fig. EV1F [file 44318_2023_11_MOESM6_ESM.zip]

Archive with 7 entries (6 files):
- EMBOJ-2023-113564R1_SourceDataForFigureEV1F/
- EMBOJ-2023-113564R1_SourceDataForFigureEV1F/ccnd1_expression_69540507_106.jpg
- EMBOJ-2023-113564R1_SourceDataForFigureEV1F/ccnd1_ISH_69540507_106.jpg
- EMBOJ-2023-113564R1_SourceDataForFigureEV1F/ccnd2_expression_205_222.jpg
- EMBOJ-2023-113564R1_SourceDataForFigureEV1F/ccnd2_ISH_205_222.jpg
- EMBOJ-2023-113564R1_SourceDataForFigureEV1F/ccnd3-expression_68191468_90.jpg
- EMBOJ-2023-113564R1_SourceDataForFigureEV1F/ccnd3-ISH_68191468_90.jpg
